# Supplementary material for: Multi-constraints based deep learning model for automated segmentation and diagnosis of coronary artery disease in X-ray angiographic images
Source: PeerJ Comput Sci. 2022 Jun 3;8:e993. doi: 10.7717/peerj-cs.993 (PMC9202622; doi:10.7717/peerj-cs.993)
Supplement: Supplemental Information 1 [file peerj-cs-08-993-s001.zip]

Archive with 135 entries (134 files):
- dataset files/Dataset/
- dataset files/Dataset/1.jpg
- dataset files/Dataset/10.jpg
- dataset files/Dataset/100.jpg
- dataset files/Dataset/101.jpg
- dataset files/Dataset/102.jpg
- dataset files/Dataset/103.jpg
- dataset files/Dataset/104.jpg
- dataset files/Dataset/105.jpg
- dataset files/Dataset/106.jpg
- dataset files/Dataset/107.jpg
- dataset files/Dataset/108.jpg
- dataset files/Dataset/109.jpg
- dataset files/Dataset/11.jpg
- dataset files/Dataset/110.jpg
- dataset files/Dataset/111.jpg
- dataset files/Dataset/112.jpg
- dataset files/Dataset/113.jpg
- dataset files/Dataset/114.jpg
- dataset files/Dataset/115.jpg
- dataset files/Dataset/116.jpg
- dataset files/Dataset/117.jpg
- dataset files/Dataset/118.jpg
- dataset files/Dataset/119.jpg
- dataset files/Dataset/12.jpg
- dataset files/Dataset/120.jpg
- dataset files/Dataset/121.jpg
- dataset files/Dataset/122.jpg
- dataset files/Dataset/123.jpg
- dataset files/Dataset/124.jpg
- dataset files/Dataset/125.jpg
- dataset files/Dataset/126.jpg
- dataset files/Dataset/127.jpg
- dataset files/Dataset/128.jpg
- dataset files/Dataset/129.jpg
- dataset files/Dataset/13.jpg
- dataset files/Dataset/130.jpg
- dataset files/Dataset/131.jpg
- dataset files/Dataset/132.jpg
- dataset files/Dataset/133.jpg
- dataset files/Dataset/134.jpg
- dataset files/Dataset/14.jpg
- dataset files/Dataset/15.jpg
- dataset files/Dataset/16.jpg
- dataset files/Dataset/17.jpg
- dataset files/Dataset/18.jpg
- dataset files/Dataset/19.jpg
- dataset files/Dataset/2.jpg
- dataset files/Dataset/20.jpg
- dataset files/Dataset/21.jpg
- dataset files/Dataset/22.jpg
- dataset files/Dataset/23.jpg
- dataset files/Dataset/24.jpg
- dataset files/Dataset/25.jpg
- dataset files/Dataset/26.jpg
- dataset files/Dataset/27.jpg
- dataset files/Dataset/28.jpg
- dataset files/Dataset/29.jpg
- dataset files/Dataset/3.jpg
- dataset files/Dataset/30.jpg
- dataset files/Dataset/31.jpg
- dataset files/Dataset/32.jpg
- dataset files/Dataset/33.jpg
- dataset files/Dataset/34.jpg
- dataset files/Dataset/35.jpg
- dataset files/Dataset/36.jpg
- dataset files/Dataset/37.jpg
- dataset files/Dataset/38.jpg
- dataset files/Dataset/39.jpg
- dataset files/Dataset/4.jpg
- dataset files/Dataset/40.jpg
- dataset files/Dataset/41.jpg
- dataset files/Dataset/42.jpg
- dataset files/Dataset/43.jpg
- dataset files/Dataset/44.jpg
- dataset files/Dataset/45.jpg
- dataset files/Dataset/46.jpg
- dataset files/Dataset/47.jpg
- dataset files/Dataset/48.jpg
- dataset files/Dataset/49.jpg
- dataset files/Dataset/5.jpg
- dataset files/Dataset/50.jpg
- dataset files/Dataset/51.jpg
- dataset files/Dataset/52.jpg
- dataset files/Dataset/53.jpg
- dataset files/Dataset/54.jpg
- dataset files/Dataset/55.jpg
- dataset files/Dataset/56.jpg
- dataset files/Dataset/57.jpg
- dataset files/Dataset/58.jpg
- dataset files/Dataset/59.jpg
- dataset files/Dataset/6.jpg
- dataset files/Dataset/60.jpg
- dataset files/Dataset/61.jpg
- dataset files/Dataset/62.jpg
- dataset files/Dataset/63.jpg
- dataset files/Dataset/64.jpg
- dataset files/Dataset/65.jpg
- dataset files/Dataset/66.jpg
- dataset files/Dataset/67.jpg
- dataset files/Dataset/68.jpg
- dataset files/Dataset/69.jpg
- dataset files/Dataset/7.jpg
- dataset files/Dataset/70.jpg
- dataset files/Dataset/71.jpg
- dataset files/Dataset/72.jpg
- dataset files/Dataset/73.jpg
- dataset files/Dataset/74.jpg
- dataset files/Dataset/75.jpg
- dataset files/Dataset/76.jpg
- dataset files/Dataset/77.jpg
- dataset files/Dataset/78.jpg
- dataset files/Dataset/79.jpg
- dataset files/Dataset/8.jpg
- dataset files/Dataset/80.jpg
- dataset files/Dataset/81.jpg
- dataset files/Dataset/82.jpg
- dataset files/Dataset/83.jpg
- dataset files/Dataset/84.jpg
- dataset files/Dataset/85.jpg
- dataset files/Dataset/86.jpg
- dataset files/Dataset/87.jpg
- dataset files/Dataset/88.jpg
- dataset files/Dataset/89.jpg
- dataset files/Dataset/9.jpg
- dataset files/Dataset/90.jpg
- dataset files/Dataset/91.jpg
- dataset files/Dataset/92.jpg
- dataset files/Dataset/93.jpg
- dataset files/Dataset/94.jpg
- dataset files/Dataset/95.jpg
- dataset files/Dataset/96.jpg
- dataset files/Dataset/97.jpg
- dataset files/Dataset/98.jpg
- dataset files/Dataset/99.jpg
