# Supplementary material for: Multi-constraints based deep learning model for automated segmentation and diagnosis of coronary artery disease in X-ray angiographic images
Source: PeerJ Comput Sci. 2022 Jun 3;8:e993. doi: 10.7717/peerj-cs.993 (PMC9202622; doi:10.7717/peerj-cs.993)
Supplement: Supplemental Information 2 [file peerj-cs-08-993-s002.zip]

Archive with 1,702 entries (1,681 files):
- code files/Existing/
- code files/Proposed/
- code files/Existing/Dataset/
- code files/Existing/GroundTruth/
- code files/Existing/Test_Images/
- code files/Existing/TRainingProcess/
- code files/Existing/TrainingResult/
- code files/Existing/TrainingResult/ContrastFillingRes/
- code files/Existing/TrainingResult/Segmentation/
- code files/Existing/TrainingResult/StenosisDet/
- code files/Proposed/Dataset/
- code files/Proposed/GroundTruth/
- code files/Proposed/Test_Images/
- code files/Proposed/TRainingProcess/
- code files/Proposed/TrainingResult/
- code files/Proposed/TrainingResult/FeatureExtraction/
- code files/Proposed/TrainingResult/PreProcess/
- code files/Proposed/TrainingResult/Segmentation/
- code files/Proposed/TrainingResult/PreProcess/1/
- code files/Proposed/TrainingResult/PreProcess/2/
- code files/Proposed/TrainingResult/PreProcess/3/
- code files/Existing/addgradient.m
- code files/Existing/ContrastFilledRes.jpg
- code files/Existing/MainView.fig
- code files/Existing/MainView.m
- code files/Existing/PerformanceMetrics.m
- code files/Existing/roc_curve.m
- code files/Existing/segRes.jpg
- code files/Existing/SeqFpsRes.jpg
- code files/Existing/StenosisDetRes.jpg
- code files/Existing/Dataset/1.jpg
- code files/Existing/Dataset/10.jpg
- code files/Existing/Dataset/100.jpg
- code files/Existing/Dataset/101.jpg
- code files/Existing/Dataset/102.jpg
- code files/Existing/Dataset/103.jpg
- code files/Existing/Dataset/104.jpg
- code files/Existing/Dataset/105.jpg
- code files/Existing/Dataset/106.jpg
- code files/Existing/Dataset/107.jpg
- code files/Existing/Dataset/108.jpg
- code files/Existing/Dataset/109.jpg
- code files/Existing/Dataset/11.jpg
- code files/Existing/Dataset/110.jpg
- code files/Existing/Dataset/111.jpg
- code files/Existing/Dataset/112.jpg
- code files/Existing/Dataset/113.jpg
- code files/Existing/Dataset/114.jpg
- code files/Existing/Dataset/115.jpg
- code files/Existing/Dataset/116.jpg
- code files/Existing/Dataset/117.jpg
- code files/Existing/Dataset/118.jpg
- code files/Existing/Dataset/119.jpg
- code files/Existing/Dataset/12.jpg
- code files/Existing/Dataset/120.jpg
- code files/Existing/Dataset/121.jpg
- code files/Existing/Dataset/122.jpg
- code files/Existing/Dataset/123.jpg
- code files/Existing/Dataset/124.jpg
- code files/Existing/Dataset/125.jpg
- code files/Existing/Dataset/126.jpg
- code files/Existing/Dataset/127.jpg
- code files/Existing/Dataset/128.jpg
- code files/Existing/Dataset/129.jpg
- code files/Existing/Dataset/13.jpg
- code files/Existing/Dataset/130.jpg
- code files/Existing/Dataset/131.jpg
- code files/Existing/Dataset/132.jpg
- code files/Existing/Dataset/133.jpg
- code files/Existing/Dataset/134.jpg
- code files/Existing/Dataset/14.jpg
- code files/Existing/Dataset/15.jpg
- code files/Existing/Dataset/16.jpg
- code files/Existing/Dataset/17.jpg
- code files/Existing/Dataset/18.jpg
- code files/Existing/Dataset/19.jpg
- code files/Existing/Dataset/2.jpg
- code files/Existing/Dataset/20.jpg
- code files/Existing/Dataset/21.jpg
- code files/Existing/Dataset/22.jpg
- code files/Existing/Dataset/23.jpg
- code files/Existing/Dataset/24.jpg
- code files/Existing/Dataset/25.jpg
- code files/Existing/Dataset/26.jpg
- code files/Existing/Dataset/27.jpg
- code files/Existing/Dataset/28.jpg
- code files/Existing/Dataset/29.jpg
- code files/Existing/Dataset/3.jpg
- code files/Existing/Dataset/30.jpg
- code files/Existing/Dataset/31.jpg
- code files/Existing/Dataset/32.jpg
- code files/Existing/Dataset/33.jpg
- code files/Existing/Dataset/34.jpg
- code files/Existing/Dataset/35.jpg
- code files/Existing/Dataset/36.jpg
- code files/Existing/Dataset/37.jpg
- code files/Existing/Dataset/38.jpg
- code files/Existing/Dataset/39.jpg
- code files/Existing/Dataset/4.jpg
- code files/Existing/Dataset/40.jpg
- code files/Existing/Dataset/41.jpg
- code files/Existing/Dataset/42.jpg
- code files/Existing/Dataset/43.jpg
- code files/Existing/Dataset/44.jpg
- code files/Existing/Dataset/45.jpg
- code files/Existing/Dataset/46.jpg
- code files/Existing/Dataset/47.jpg
- code files/Existing/Dataset/48.jpg
- code files/Existing/Dataset/49.jpg
- code files/Existing/Dataset/5.jpg
- code files/Existing/Dataset/50.jpg
- code files/Existing/Dataset/51.jpg
- code files/Existing/Dataset/52.jpg
- code files/Existing/Dataset/53.jpg
- code files/Existing/Dataset/54.jpg
- code files/Existing/Dataset/55.jpg
- code files/Existing/Dataset/56.jpg
- code files/Existing/Dataset/57.jpg
- code files/Existing/Dataset/58.jpg
- code files/Existing/Dataset/59.jpg
- code files/Existing/Dataset/6.jpg
- code files/Existing/Dataset/60.jpg
- code files/Existing/Dataset/61.jpg
- code files/Existing/Dataset/62.jpg
- code files/Existing/Dataset/63.jpg
- code files/Existing/Dataset/64.jpg
- code files/Existing/Dataset/65.jpg
- code files/Existing/Dataset/66.jpg
- code files/Existing/Dataset/67.jpg
- code files/Existing/Dataset/68.jpg
- code files/Existing/Dataset/69.jpg
- code files/Existing/Dataset/7.jpg
- code files/Existing/Dataset/70.jpg
- code files/Existing/Dataset/71.jpg
- code files/Existing/Dataset/72.jpg
- code files/Existing/Dataset/73.jpg
- code files/Existing/Dataset/74.jpg
- code files/Existing/Dataset/75.jpg
- code files/Existing/Dataset/76.jpg
- code files/Existing/Dataset/77.jpg
- code files/Existing/Dataset/78.jpg
- code files/Existing/Dataset/79.jpg
- code files/Existing/Dataset/8.jpg
- code files/Existing/Dataset/80.jpg
- code files/Existing/Dataset/81.jpg
- code files/Existing/Dataset/82.jpg
- code files/Existing/Dataset/83.jpg
- code files/Existing/Dataset/84.jpg
- code files/Existing/Dataset/85.jpg
- code files/Existing/Dataset/86.jpg
- code files/Existing/Dataset/87.jpg
- code files/Existing/Dataset/88.jpg
- code files/Existing/Dataset/89.jpg
- code files/Existing/Dataset/9.jpg
- code files/Existing/Dataset/90.jpg
- code files/Existing/Dataset/91.jpg
- code files/Existing/Dataset/92.jpg
- code files/Existing/Dataset/93.jpg
- code files/Existing/Dataset/94.jpg
- code files/Existing/Dataset/95.jpg
- code files/Existing/Dataset/96.jpg
- code files/Existing/Dataset/97.jpg
- code files/Existing/Dataset/98.jpg
- code files/Existing/Dataset/99.jpg
- code files/Existing/GroundTruth/100_gt.jpg
- code files/Existing/GroundTruth/101_gt.jpg
- code files/Existing/GroundTruth/102_gt.jpg
- code files/Existing/GroundTruth/103_gt.jpg
- code files/Existing/GroundTruth/104_gt.jpg
- code files/Existing/GroundTruth/105_gt.jpg
- code files/Existing/GroundTruth/106_gt.jpg
- code files/Existing/GroundTruth/107_gt.jpg
- code files/Existing/GroundTruth/108_gt.jpg
- code files/Existing/GroundTruth/109_gt.jpg
- code files/Existing/GroundTruth/10_gt.jpg
- code files/Existing/GroundTruth/110_gt.jpg
- code files/Existing/GroundTruth/111_gt.jpg
- code files/Existing/GroundTruth/112_gt.jpg
- code files/Existing/GroundTruth/113_gt.jpg
- code files/Existing/GroundTruth/114_gt.jpg
- code files/Existing/GroundTruth/115_gt.jpg
- code files/Existing/GroundTruth/116_gt.jpg
- code files/Existing/GroundTruth/117_gt.jpg
- code files/Existing/GroundTruth/118_gt.jpg
- code files/Existing/GroundTruth/119_gt.jpg
- code files/Existing/GroundTruth/11_gt.jpg
- code files/Existing/GroundTruth/120_gt.jpg
- code files/Existing/GroundTruth/121_gt.jpg
- code files/Existing/GroundTruth/122_gt.jpg
- code files/Existing/GroundTruth/123_gt.jpg
- code files/Existing/GroundTruth/124_gt.jpg
- code files/Existing/GroundTruth/125_gt.jpg
- code files/Existing/GroundTruth/126_gt.jpg
- code files/Existing/GroundTruth/127_gt.jpg
- code files/Existing/GroundTruth/128_gt.jpg
- code files/Existing/GroundTruth/129_gt.jpg
- code files/Existing/GroundTruth/12_gt.jpg
- code files/Existing/GroundTruth/130_gt.jpg
- code files/Existing/GroundTruth/131_gt.jpg
- code files/Existing/GroundTruth/132_gt.jpg
- code files/Existing/GroundTruth/133_gt.jpg
- code files/Existing/GroundTruth/134_gt.jpg
- code files/Existing/GroundTruth/13_gt.jpg
- code files/Existing/GroundTruth/14_gt.jpg
- code files/Existing/GroundTruth/15_gt.jpg
- code files/Existing/GroundTruth/16_gt.jpg
- code files/Existing/GroundTruth/17_gt.jpg
- code files/Existing/GroundTruth/18_gt.jpg
- code files/Existing/GroundTruth/19_gt.jpg
- code files/Existing/GroundTruth/1_gt.jpg
- code files/Existing/GroundTruth/20_gt.jpg
- code files/Existing/GroundTruth/21_gt.jpg
- code files/Existing/GroundTruth/22_gt.jpg
- code files/Existing/GroundTruth/23_gt.jpg
- code files/Existing/GroundTruth/24_gt.jpg
- code files/Existing/GroundTruth/25_gt.jpg
- code files/Existing/GroundTruth/26_gt.jpg
- code files/Existing/GroundTruth/27_gt.jpg
- code files/Existing/GroundTruth/28_gt.jpg
- code files/Existing/GroundTruth/29_gt.jpg
- code files/Existing/GroundTruth/2_gt.jpg
- code files/Existing/GroundTruth/30_gt.jpg
- code files/Existing/GroundTruth/31_gt.jpg
- code files/Existing/GroundTruth/32_gt.jpg
- code files/Existing/GroundTruth/33_gt.jpg
- code files/Existing/GroundTruth/34_gt.jpg
- code files/Existing/GroundTruth/35_gt.jpg
- code files/Existing/GroundTruth/36_gt.jpg
- code files/Existing/GroundTruth/37_gt.jpg
- code files/Existing/GroundTruth/38_gt.jpg
- code files/Existing/GroundTruth/39_gt.jpg
- code files/Existing/GroundTruth/3_gt.jpg
- code files/Existing/GroundTruth/40_gt.jpg
- code files/Existing/GroundTruth/41_gt.jpg
- code files/Existing/GroundTruth/42_gt.jpg
- code files/Existing/GroundTruth/43_gt.jpg
- code files/Existing/GroundTruth/44_gt.jpg
- code files/Existing/GroundTruth/45_gt.jpg
- code files/Existing/GroundTruth/46_gt.jpg
- code files/Existing/GroundTruth/47_gt.jpg
- code files/Existing/GroundTruth/48_gt.jpg
- code files/Existing/GroundTruth/49_gt.jpg
- code files/Existing/GroundTruth/4_gt.jpg
- code files/Existing/GroundTruth/50_gt.jpg
- code files/Existing/GroundTruth/51_gt.jpg
- code files/Existing/GroundTruth/52_gt.jpg
- code files/Existing/GroundTruth/53_gt.jpg
- code files/Existing/GroundTruth/54_gt.jpg
- code files/Existing/GroundTruth/55_gt.jpg
- code files/Existing/GroundTruth/56_gt.jpg
- code files/Existing/GroundTruth/57_gt.jpg
- code files/Existing/GroundTruth/58_gt.jpg
- code files/Existing/GroundTruth/59_gt.jpg
- code files/Existing/GroundTruth/5_gt.jpg
- code files/Existing/GroundTruth/60_gt.jpg
- code files/Existing/GroundTruth/61_gt.jpg
- code files/Existing/GroundTruth/62_gt.jpg
- code files/Existing/GroundTruth/63_gt.jpg
- code files/Existing/GroundTruth/64_gt.jpg
- code files/Existing/GroundTruth/65_gt.jpg
- code files/Existing/GroundTruth/66_gt.jpg
- code files/Existing/GroundTruth/67_gt.jpg
- code files/Existing/GroundTruth/68_gt.jpg
- code files/Existing/GroundTruth/69_gt.jpg
- code files/Existing/GroundTruth/6_gt.jpg
- code files/Existing/GroundTruth/70_gt.jpg
- code files/Existing/GroundTruth/71_gt.jpg
- code files/Existing/GroundTruth/72_gt.jpg
- code files/Existing/GroundTruth/73_gt.jpg
- code files/Existing/GroundTruth/74_gt.jpg
- code files/Existing/GroundTruth/75_gt.jpg
- code files/Existing/GroundTruth/76_gt.jpg
- code files/Existing/GroundTruth/77_gt.jpg
- code files/Existing/GroundTruth/78_gt.jpg
- code files/Existing/GroundTruth/79_gt.jpg
- code files/Existing/GroundTruth/7_gt.jpg
- code files/Existing/GroundTruth/80_gt.jpg
- code files/Existing/GroundTruth/81_gt.jpg
- code files/Existing/GroundTruth/82_gt.jpg
- code files/Existing/GroundTruth/83_gt.jpg
- code files/Existing/GroundTruth/84_gt.jpg
- code files/Existing/GroundTruth/85_gt.jpg
- code files/Existing/GroundTruth/86_gt.jpg
- code files/Existing/GroundTruth/87_gt.jpg
- code files/Existing/GroundTruth/88_gt.jpg
- code files/Existing/GroundTruth/89_gt.jpg
- code files/Existing/GroundTruth/8_gt.jpg
- code files/Existing/GroundTruth/90_gt.jpg
- code files/Existing/GroundTruth/91_gt.jpg
- code files/Existing/GroundTruth/92_gt.jpg
- code files/Existing/GroundTruth/93_gt.jpg
- code files/Existing/GroundTruth/94_gt.jpg
- code files/Existing/GroundTruth/95_gt.jpg
- code files/Existing/GroundTruth/96_gt.jpg
- code files/Existing/GroundTruth/97_gt.jpg
- code files/Existing/GroundTruth/98_gt.jpg
- code files/Existing/GroundTruth/99_gt.jpg
- code files/Existing/GroundTruth/9_gt.jpg
- code files/Existing/Test_Images/101.jpg
- code files/Existing/Test_Images/108.jpg
[truncated: 1,402 more entries]
