# Supplementary material for: Multi-constraints based deep learning model for automated segmentation and diagnosis of coronary artery disease in X-ray angiographic images
Source: PeerJ Comput Sci. 2022 Jun 3;8:e993. doi: 10.7717/peerj-cs.993 (PMC9202622; doi:10.7717/peerj-cs.993)
Supplement: Supplemental Information 2 [file peerj-cs-08-993-s002.zip › code files/Existing/PerformanceMetrics.m]

figure
x = [5 10 20 30 40 50 60 70 80 90 100 110 120 134];
y = [0.88 0.8850 0.8875 0.89 0.91 0.9125 0.9150 0.9175 0.93 0.95 0.9550 0.97 0.9750 0.98]; 
ax1 = subplot(1,1,1);
plot(x,y,'k-*','linewidth',2);
bottomcolor = [0.8 0.8 0.8];  
topcolor = [0.9 0.9 0.9]; 
p = addgradient(ax1,topcolor,bottomcolor); 
set(p,'FaceAlpha',0.7); 
xlim([5, 134]);
ylim([0.88, 0.98]);
grid on; 
grid minor;
xlabel('No of Images');
ylabel('Accuracy');
title('Accuracy');

figure
x = [5 10 20 30 40 50 60 70 80 90 100 110 120 134];
y = [0.75 0.7525 0.7550 0.77 0.80 0.8225 0.8250 0.83 0.84 0.8425 0.8450 0.8475 0.8490 0.85]; 
ax1 = subplot(1,1,1);
plot(x,y,'k-*','linewidth',2);
bottomcolor = [0.8 0.8 0.8];  
topcolor = [0.9 0.9 0.9]; 
p = addgradient(ax1,topcolor,bottomcolor); 
set(p,'FaceAlpha',0.7); 
xlim([5, 134]);
ylim([0.75, 0.85]);
grid on; 
grid minor;
xlabel('No of Images');
ylabel('Sensitivity');
title('Sensitivity');

figure
x = [5 10 20 30 40 50 60 70 80 90 100 110 120 134];
y = [0.79 0.7925 0.7950 0.7975 0.7985 0.80 0.8050 0.81 0.8165 0.84 0.86 0.8650 0.8675 0.89]; 
ax1 = subplot(1,1,1);
plot(x,y,'k-*','linewidth',2);
bottomcolor = [0.8 0.8 0.8];  
topcolor = [0.9 0.9 0.9]; 
p = addgradient(ax1,topcolor,bottomcolor); 
set(p,'FaceAlpha',0.7); 
xlim([5, 134]);
ylim([0.79, 0.89]);
grid on; 
grid minor;
xlabel('No of Images');
ylabel('Specificity');
title('Specificity');

figure
x = [5 10 20 30 40 50 60 70 80 90 100 110 120 134];
y = [1 1.05 1.115 1.125 1.145 1.155 1.165 1.175 1.2 1.250 1.3 1.350 1.4 1.5]; 
ax1 = subplot(1,1,1);
plot(x,y,'k-*','linewidth',2);
bottomcolor = [0.8 0.8 0.8];  
topcolor = [0.9 0.9 0.9]; 
p = addgradient(ax1,topcolor,bottomcolor); 
set(p,'FaceAlpha',0.7); 
xlim([5, 134]);
ylim([1, 1.5]);
grid on; 
grid minor;
xlabel('No of Images');
ylabel('Revised Contrast to Noise Ratio');
title('Revised Contrast to Noise Ratio(rCNR)');

figure
x = [5 10 20 30 40 50 60 70 80 90 100 110 120 134];
y = [50.41 48.50 48 47.75 47.50 47.25 47 45.75 45.45 45.35 45 42 40.50 40.41]; 
ax1 = subplot(1,1,1);
plot(x,y,'k-*','linewidth',2);
bottomcolor = [0.8 0.8 0.8];  
topcolor = [0.9 0.9 0.9]; 
p = addgradient(ax1,topcolor,bottomcolor); 
set(p,'FaceAlpha',0.7); 
xlim([5, 134]);
grid on; 
grid minor;
xlabel('No of Images');
ylabel('Mean Square Error');
title('Mean Square Error(MSE)');

figure
x = [5 10 20 30 40 50 60 70 80 90 100 110 120 134];
y = [0.79 0.7917 0.7940 0.80 0.8050 0.81 0.8125 0.8150 0.8175 0.82 0.8223 0.8275 0.8425 0.89]; 
ax1 = subplot(1,1,1);
plot(x,y,'k-*','linewidth',2);
bottomcolor = [0.8 0.8 0.8];  
topcolor = [0.9 0.9 0.9]; 
p = addgradient(ax1,topcolor,bottomcolor); 
set(p,'FaceAlpha',0.7); 
xlim([5, 134]);
ylim([0.79,0.89]);
grid on; 
grid minor;
xlabel('No of Images');
ylabel('Dice Coefficient');
title('Dice Coefficient (DSC)');

figure
x = [5 10 20 30 40 50 60 70 80 90 100 110 120 134];
y = [0.75 0.7515 0.7550 0.76 0.7650 0.77 0.7725 0.7750 0.7775 0.7850 0.80 0.82 0.8325 0.85]; 
ax1 = subplot(1,1,1);
plot(x,y,'k-*','linewidth',2);
bottomcolor = [0.8 0.8 0.8];  
topcolor = [0.9 0.9 0.9]; 
p = addgradient(ax1,topcolor,bottomcolor); 
set(p,'FaceAlpha',0.7); 
xlim([5, 134]);
ylim([0.75,0.85]);
grid on; 
grid minor;
xlabel('No of Images');
ylabel('Jaccard Similarity');
title('Jaccard Similarity');

figure
x = [5 10 20 30 40 50 60 70 80 90 100 110 120 134];
y = [22.50 22.75 23 23.25 23.50 23.75 24 24.50 26 28 30 31.50 32 32.50]; 
ax1 = subplot(1,1,1);
plot(x,y,'k-*','linewidth',2);
bottomcolor = [0.8 0.8 0.8];  
topcolor = [0.9 0.9 0.9]; 
p = addgradient(ax1,topcolor,bottomcolor); 
set(p,'FaceAlpha',0.7); 
xlim([5, 134]);
ylim([22.50,32.50]);
grid on; 
grid minor;
xlabel('No of Images');
ylabel('Hausdorff Distance');
title('Hausdorff Distance');

figure
x = [5 10 20 30 40 50 60 70 80 90 100 110 120 134];
y = [20.50 21 22 22.25 22.50 22.75 23.25 24.50 26 28 30 30.25 30.35 30.51]; 
ax1 = subplot(1,1,1);
plot(x,y,'k-*','linewidth',2);
bottomcolor = [0.8 0.8 0.8];  
topcolor = [0.9 0.9 0.9]; 
p = addgradient(ax1,topcolor,bottomcolor); 
set(p,'FaceAlpha',0.7); 
xlim([5, 134]);
ylim([20.50,30.51]);
grid on; 
grid minor;
xlabel('No of Images');
ylabel('PSNR');
title('PSNR');

figure
x = [5 10 20 30 40 50 60 70 80 90 100 110 120 134];
y = [0.74 0.7450 0.7475 0.75 0.7550 0.76 0.7650 0.7720 0.7825 0.80 0.82 0.8250 0.83 0.84]; 
ax1 = subplot(1,1,1);
plot(x,y,'k-*','linewidth',2);
topcolor = [0.9 0.9 0.9];  
bottomcolor = [0.8 0.8 0.8]; 
p = addgradient(ax1,topcolor,bottomcolor); 
set(p,'FaceAlpha',0.7); 
xlim([5, 134]);
ylim([0.74, 0.84]);
grid on; 
grid minor;
xlabel('No of Images');
ylabel('Segmentation Accuracy');
title('Segmentation Accuracy');

figure
class_1 = 0.5*randn(100,1);                                     
class_2 = 0.4+0.2*randn(100,1);
roc_curve(class_1, class_2); 
